# Supplementary material for: New Supramolecular Hydrogels Based on Diastereomeric Dehydrotripeptide Mixtures for Potential Drug Delivery Applications
Source: Gels. 2024 Sep 30;10(10):629. doi: 10.3390/gels10100629 (PMC11507963; doi:10.3390/gels10100629)
Supplement: Supplementary file 1 [file gels-10-00629-s001.zip]

Archive with 1 entries (1 files):
- gels-3162670-supplementary.pdf
